# Supplementary material for: The Interaction of Food Allergy and Diabetes: Food Allergy Effects on Diabetic Mice by Intestinal Barrier Destruction and Glucagon-like Peptide 1 Reduction in Jejunum
Source: Foods. 2022 Nov 22;11(23):3758. doi: 10.3390/foods11233758 (PMC9741085; doi:10.3390/foods11233758)
Supplement: Supplementary file 1 [file foods-11-03758-s001.zip]

Archive with 1 entries (1 files):
- foods-1973412-supplementary.pdf
